# Supplementary material for: Formulation Feasibility of a Mechanically Compliant Stearate Organogel–Methylcellulose/Gelatin Bigel for Localized Neurotherapeutic Delivery
Source: Gels. 2026 Jun 29;12(7):574. doi: 10.3390/gels12070574 (PMC13409561; doi:10.3390/gels12070574)
Supplement: Supplementary file 1 [file gels-12-00574-s001.zip]

Archive with 1 entries (1 files):
- gels-4376852-supplementary.pdf
